# Supplementary material for: Exploration of the Graphene Quantum Dots-Blue Light Combination: A Promising Treatment against Bacterial Infection
Source: Int J Mol Sci. 2024 Jul 23;25(15):8033. doi: 10.3390/ijms25158033 (PMC11312127; doi:10.3390/ijms25158033)
Supplement: Supplementary file 1 [file ijms-25-08033-s001.zip]

Archive with 1 entries (1 files):
- ijms-3091871-supplementary.pdf
